# Supplementary material for: Characterisation of the Vitis vinifera PR10 multigene family
Source: BMC Plant Biol. 2010 Aug 20;10:184. doi: 10.1186/1471-2229-10-184 (PMC3095314; doi:10.1186/1471-2229-10-184)
Supplement: Additional file 1 — Genome position and annotation reference for PR10 related sequences, as given on the Genoscope website. (*) a double annotation means that the sequence has been annotated as two individual genes. [file 1471-2229-10-184-S1.XLS]

## Sheet: AF1-Position&reference
Sequence	Position	Annotation reference
s1	599,228-600,138	GSVIVT00033065001
s2	601,811-602,408	GSVIVT00033066001
s3	604,886-605,857	GSVIVT00033067001
s4	608,413-609,176	GSVIVT00033068001
s5	610,619-611,471	GSVIVT00033069001
s6	618,372-618,879	GSVIVT00033071001
s7	619,395-625,218	GSVIVT00033072001
s8	635,027-636,027	GSVIVT00033074001
s9	637,811-638,796	GSVIVT00033075001
s10 (VvPR10.2)	642,840-643,832	GSVIVT00033076001
s11	646,536-647,481	GSVIVT00033078001
s12 (VvPR10.3)	655,517-656,442	GSVIVT00033081001 - GSVIVT00033080001*
s13	659,794-660,761	GSVIVT00033082001 - GSVIVT00033083001*
s14	664,606-665,079	GSVIVT00033084001 - GSVIVT00033085001*
s15	667,370-668,313	GSVIVT00033087001
s16 (VvPR10.1)	674,541-675,500	GSVIVT00033089001
s17	678,498-679,082	GSVIVT00033090001
